# Supplementary material for: An AI-Assisted and Self-Powered Smart Robotic Gripper Based on Eco-EGaIn Nanocomposite for Pick-and-Place Operation
Source: Nanomaterials (Basel). 2022 Apr 12;12(8):1317. doi: 10.3390/nano12081317 (PMC9030518; doi:10.3390/nano12081317)
Supplement: Supplementary file 1 [file nanomaterials-12-01317-s001.zip]

Archive with 5 entries (3 files):
- nanomaterials-1648727-supplementary/
- nanomaterials-1648727-supplementary/nanomaterials-1648727 SI/
- nanomaterials-1648727-supplementary/nanomaterials-1648727 SI/Supporting Materials.pdf
- nanomaterials-1648727-supplementary/nanomaterials-1648727 SI/Video S1 (Egg).mp4
- nanomaterials-1648727-supplementary/nanomaterials-1648727 SI/Video S2 (3 objects).mp4
